# Supplementary material for: All SNPs Are Not Created Equal: Genome-Wide Association Studies Reveal a Consistent Pattern of Enrichment among Functionally Annotated SNPs
Source: PLoS Genet. 2013 Apr 25;9(4):e1003449. doi: 10.1371/journal.pgen.1003449 (PMC3636284; doi:10.1371/journal.pgen.1003449)
Supplement: Table S1 — Descriptive statistics for each GWAS study. All traits are highly heritable and summary statistics are from well-powered studies. All Studies were imputed with using the HapMap phase II as a reference, with the exception of CD, UC and SCZ that used HapMap phase III as a reference. These statistics describe the results of the study in the form they were obtained by our group. (XLSX) [file pgen.1003449.s020.xlsx]

## Sheet: Sheet1
Trait		Heritability	N	# SNPs	Genome-wide significant SNPs	Minimum p-value
BD	Bipolar Disorder[9]	.79[24]	16731	2381661	42	5.54 x 10-10
BMI	Body Mass Index[1]	.50-.90[25]	123865	2400377	765	2.05 x 10-62
CD	Crohn’s disease[6]	.50[26]	51109	942858	968	4 .00 x 10-69
CPD	Cigarettes Per Day[10]	.40-.51[27]	74053	2397337	128	4.23 x 10-35
DBP	Diastolic Blood Pressure[5]	.34-.68[5]	203056	2382073	85	1.64 x 10-14
HDL	High Density Lipoprotein[4]	.52[28]	96598	2508370	2165	1.98 x 10-323
Height	Height[2]	.80[29]	183727	2398527	4456	4.47 x 10-52
LDL	Low Density Lipoprotein[4]	.59[28]	99900	2508375	1704	9.7 x 10-171
SBP	Systolic Blood Pressure[5]	.31-.63[5]	203056	2382073	107	9.73 x 10-13
SCZ	Schizophrenia[8]	.81[30]	21856	1171056	101	4.30 x 10-11
TC	Total Cholesterol[4]	.57[28]	100184	2508369	2407	5.77 x 10-131
TG	Triglycerides[4]	.48[28]	96568	2508363	1706	6.71 x 10-240
UC	Ulcerative Colitis[7]	.28[26]	26405	1273589	671	4.62 x 10-77
WHR	Waist to hip ratio[3]	.22-.61[3]	77167	2376820	296	7.66 x 10-15
