# Supplementary material for: All SNPs Are Not Created Equal: Genome-Wide Association Studies Reveal a Consistent Pattern of Enrichment among Functionally Annotated SNPs
Source: PLoS Genet. 2013 Apr 25;9(4):e1003449. doi: 10.1371/journal.pgen.1003449 (PMC3636284; doi:10.1371/journal.pgen.1003449)
Supplement: Table S2 — LD-weighted score distribution for the union of SNPs across all studies. The average score for different categories varies widely and reflects the relative abundance of the different elements within the genome. *Note intergenic scores are binary, with a score of 1 denoting an intergenic SNP. (XLSX) [file pgen.1003449.s021.xlsx]

## Sheet: Sheet1
	10kUp	1kUp	5UTR	Exon	Intron	3UTR	1kDown	10kDown	Intergenic
Minimum score	0	0	0	0	0	0	0	0	0
Mean Score	2.4	0.35	0.12	0.43	31.45	0.46	0.37	2.32	-
Maximum Score	484.54	76.82	19.25	76.51	2152.44	41.07	76.26	609.73	1
Score Standard Deviation	9.17	1.47	0.49	1.68	62.59	1.46	1.53	10.46	-
Number of SNPs with score = 0	1659215	1986855	2235907	1901520	972219	1949074	1977171	1673499	2058603
Number of SNPs with 0 < score < 1	183245	305008	224002	339804	89984	278025	298783	185096	0
Number of SNPs with 1 < score	715951	266548	98502	317087	1496208	331312	282457	699816	499, 808
