# Supplementary material for: All SNPs Are Not Created Equal: Genome-Wide Association Studies Reveal a Consistent Pattern of Enrichment among Functionally Annotated SNPs
Source: PLoS Genet. 2013 Apr 25;9(4):e1003449. doi: 10.1371/journal.pgen.1003449 (PMC3636284; doi:10.1371/journal.pgen.1003449)
Supplement: Table S3 — The number of SNPs per annotation category. The table shows the number of tag SNPs in each annotation category from each GWAS without LD based annotation (using only positional information (No LD) and after LD based annotation (LD). Note the increased number of SNPs in all annotation categories, especially in annotation categories such as 3′UTR and 5′UTR when using LD-weighted categories. BD, Bipolar Disorder; BMI, Body Mass Index; CD, Crohn's disease; CPD, Cigarettes per Day; DBP, Diastolic blood pressure; HDL, High density lipoprotein; LDL, Low density lipoprotein; SBP, systolic blood pressure; SCZ, Schizophrenia; TC, total Cholesterol; TG, triglycerides; UC, Ulcerative Colitis; WHR, Waist-hip-ratio. (XLSX) [file pgen.1003449.s022.xlsx]

## Sheet: Sheet1
	10kup		1kup		5UTR		Exon		Intron		3UTR		1kdown		10kdown		Intergenic		Total
	No LD	LD	No LD	LD	No LD	LD	No LD	LD	No LD	LD	No LD	LD	No LD	LD	No LD	LD	No LD	LD
BD	56291	658206	9262	242373	3710	89101	20337	289028	883284	1384663	20039	302770	11475	258036	60589	644533	775713	471457	2381661
BMI	56559	664831	9315	244786	3726	90257	20450	292307	890332	1397945	20163	306228	11528	260594	60887	651341	783042	474630	2400377
CD	24570	283235	5615	106748	2068	39634	13226	129257	371351	582663	11991	135767	5582	113650	25249	277680	273611	164853	942858
CPD	56517	664449	9293	244832	3731	90288	20727	292558	889600	1396171	20208	306168	11539	260669	60838	650990	781170	473972	2397337
DBP	56180	653459	8400	238691	3265	87475	18324	284159	881145	1380664	18373	298552	11268	254160	60653	640036	781680	474102	2382073
HDL	60393	692708	9797	255053	3877	93730	21604	304226	928690	1458846	21177	318156	12096	271037	64260	677541	816074	495102	2508370
Height	56487	664637	9306	244743	3722	90265	20467	292279	889683	1397131	20157	306186	11521	260558	60844	651188	782493	474233	2398527
LDL	60394	692711	9797	255054	3876	93732	21599	304228	928696	1458854	21178	318162	12096	271043	64262	677557	816072	495098	2508375
SBP	56180	653459	8400	238691	3265	87475	18324	284159	881145	1380664	18373	298552	11268	254160	60653	640036	781680	474102	2382073
SCZ	32728	342208	7643	130170	2770	48830	16766	157027	460311	719261	15476	164371	7467	137862	32920	334291	333963	202703	1171056
TC	60393	692706	9797	255054	3876	93730	21601	304223	928693	1458849	21178	318158	12095	271036	64261	677541	816070	495101	2508369
TG	60393	692706	9797	255053	3875	93728	21601	304224	928687	1458841	21177	318159	12097	271039	64260	677544	816070	495098	2508363
UC	35373	368528	7945	139383	2869	51971	17287	167615	496671	776643	16148	175429	7912	147535	35648	359651	369360	224432	1273589
WHR	55894	653032	8334	238574	3263	87488	18588	284232	878798	1378211	18263	298474	11212	254086	60404	639727	780759	473392	2376820
