# Supplementary material for: All SNPs Are Not Created Equal: Genome-Wide Association Studies Reveal a Consistent Pattern of Enrichment among Functionally Annotated SNPs
Source: PLoS Genet. 2013 Apr 25;9(4):e1003449. doi: 10.1371/journal.pgen.1003449 (PMC3636284; doi:10.1371/journal.pgen.1003449)
Supplement: Table S4 — Estimated genomic inflation factors before and after intergenic inflation control (IIC). We present the estimates from either all SNPs or intergenic SNPs. The λGC values calculated before IIC were calculated from the summary statistics as they were made available to us, either by collaborators or public data repositories. Many of these studies already had performed a standard genomic control procedure, adjusting the test statistics down, to correct for inflation. For these studies our procedure may correct statistics upwards, increasing the computed λGC values. We leveraged the intergenic SNPs to estimate inflation because their relative depletion of associations suggests they provide a robust estimate of true null SNPs that is less contaminated by polygenic effects. Using annotation categories in this fashion is important given concerns posed by recent GWAS [8] about the over-correction of test statistics using standard genomic control [15]. Values greater than 1 indicate inflation and values less than 1 indicate an over correction, relative to the theoretical empirical null distribution. λGC was calculated as the ratio of the median z-score2 to the expected median of a Chi-square distribution with 1 degree of freedom, for all SNPs and intergenic SNPs independently. IIC, Intergenic Inflation Control; BD, Bipolar Disorder; BMI, Body Mass Index; CD, Crohn's disease; CPD, Cigarettes per Day; DBP, Diastolic blood pressure; HDL, High density lipoprotein; LDL, Low density lipoprotein; SBP, systolic blood pressure; SCZ, Schizophrenia; TC, total Cholesterol; TG, triglycerides; UC, Ulcerative Colitis; WHR, Waist-hip-ratio. (XLSX) [file pgen.1003449.s023.xlsx]

## Sheet: Sheet1
	BD	BMI	CD	CPD	DBP	HDL	Height	LDL	SBP	SCZ	TC	TG	UC	WHR
lGC All (Before IIC)	1.15	1.04	1.25	1.05	1.02	1	1.05	1	1.02	1.24	1	1	1.23	1
lGC All (After IIC)	1.06	1.03	1.09	0.97	1.07	1.06	1.21	1.07	1.07	1.06	1.11	1.05	1.05	1.05
lGC Intergenic (Before IIC)	1.08	1.01	1.15	1.09	0.96	0.95	0.87	0.94	0.95	1.17	0.9	0.95	1.18	0.95
lGC Intergenic (After IIC)	1	1	1	1	1	1	1	1	1	1	1	1	1	1
