# Supplementary material for: All SNPs Are Not Created Equal: Genome-Wide Association Studies Reveal a Consistent Pattern of Enrichment among Functionally Annotated SNPs
Source: PLoS Genet. 2013 Apr 25;9(4):e1003449. doi: 10.1371/journal.pgen.1003449 (PMC3636284; doi:10.1371/journal.pgen.1003449)
Supplement: Table S5 — Significance of QQ-plot enrichment. The p-values of the enrichment of the Q-Q plots for all phenotypes compare intergenic annotation category with each other annotation category. Each p-value corresponds to the median Kolmogorov-Smirnov (KS) statistic from 10 iterations of each comparison for 10 different random prunings of SNPs to approximate independence (r2<0.2). We note that the KS test used is known to be overly conservative when distributions differ only in the extreme tails. The results from all categories for CPD, although consistent in direction with each other phenotype, do not reach significance likely because the differences are most strongly confined to the extreme tails. BD, Bipolar Disorder; BMI, Body Mass Index; CD, Crohn's disease; CPD, Cigarettes per Day; DBP, Diastolic blood pressure; HDL, High density lipoprotein; LDL, Low density lipoprotein; SBP, systolic blood pressure; SCZ, Schizophrenia; TC, total Cholesterol; TG, triglycerides; UC, Ulcerative Colitis; WHR, Waist-hip-ratio. (XLSX) [file pgen.1003449.s024.xlsx]

## Sheet: Sheet1
	10kUp	1kUp	5'UTR	Exon	Intron	3'UTR	1kdown	10kdown
BD	7.4e-06	0.00314	1.43e-06	0.000186	0.0106	0.000175	0.000565	0.00119
BMI	9.82e-09	1.8e-09	9.4e-14	5.55e-16	0.00301	3.33e-16	7.08e-11	4.78e-08
CD	8.88e-15	<2.2E-16	2.24e-12	6.15e-14	9.97e-08	8.94e-13	1e-13	8.68e-12
CPD	0.632	0.225	0.643	0.00808	0.781	0.0552	0.118	0.039
DBP	9.77e-15	3.28e-13	1.48e-10	5.55e-15	1.65e-08	5.96e-09	4.28e-10	8.48e-10
HDL	3.99e-14	1.45e-13	4.44e-16	4.01e-14	0.00011	5.55e-16	1.61e-11	6.95e-09
Height	<2.2E-16	<2.2E-16	<2.2E-16	<2.2E-16	<2.2E-16	<2.2E-16	<2.2E-16	<2.2E-16
LDL	5.78e-13	2.9e-09	8.55e-15	<2.2E-16	1.31e-08	3.22e-15	1.35e-12	7.9e-12
SBP	9.82e-11	2.72e-10	1.82e-12	3.04e-13	6.96e-06	8.05e-08	5.38e-09	2.58e-06
SCZ	3.17e-06	7.28e-06	2.67e-05	2.36e-07	0.0225	4.45e-08	2.12e-05	1.26e-09
TC	<2.2E-16	<2.2E-16	8.88e-16	<2.2E-16	1.85e-13	<2.2E-16	<2.2E-16	<2.2E-16
TG	9.69e-14	9.99e-16	4.07e-11	<2.2E-16	8.57e-05	8.55e-14	7.05e-13	3.22e-15
UC	3.64e-06	2.6e-05	3.69e-06	3e-08	0.0176	2.38e-05	4.01e-07	1.03e-05
WHR	1.2e-09	1.09e-08	1.98e-08	1.28e-09	5.81e-05	1.38e-07	2.26e-05	6.8e-09
