# Supplementary material for: All SNPs Are Not Created Equal: Genome-Wide Association Studies Reveal a Consistent Pattern of Enrichment among Functionally Annotated SNPs
Source: PLoS Genet. 2013 Apr 25;9(4):e1003449. doi: 10.1371/journal.pgen.1003449 (PMC3636284; doi:10.1371/journal.pgen.1003449)
Supplement: Table S7 — Per category average per SNP total tagged LD. The average total LD score for GWAS tag SNPs per LD-weighted genic annotation category for each phenotype is shown. Total LD is measured as the sum of pairwise LD scores (r2>.2) relating each GWAS tag SNP to all 1KGP SNPs within 1,000,000 base pairs. Note the consistent pattern across phenotypes, with large variation between annotaion categories, with highest LD score in 5′UTR. BD, Bipolar Disorder; BMI, Body Mass Index; CD, Crohn's disease; CPD, Cigarettes per Day; DBP, Diastolic blood pressure; HDL, High density lipoprotein; LDL, Low density lipoprotein; SBP, systolic blood pressure; SCZ, Schizophrenia; TC, total Cholesterol; TG, triglycerides; UC, Ulcerative Colitis; WHR, Waist-hip-ratio. (XLSX) [file pgen.1003449.s026.xlsx]

## Sheet: Sheet1
	10kup	1kup	5UTR	Exon	Intron	3UTR	1kdown	10kdown	Intergenic	Total
BD	132.24	176.51	224.3	167.87	97.16	159.23	169.56	132.56	86.31	89.02
BMI	132.17	176.37	223.85	167.61	97.25	159.01	169.25	132.4	86.56	89.23
CD	121.62	159.05	197.13	151.36	90.76	145.16	153.44	121.46	78.45	83.08
CPD	132.22	176.35	223.72	167.48	97.34	159.01	169.22	132.44	86.6	89.31
DBP	132.16	176.95	225.46	168.44	97.02	159.5	169.69	132.38	86.35	88.96
HDL	131.48	175.38	222.53	166.8	96.47	158.37	168.63	131.78	85.79	88.42
Height	132.19	176.39	223.84	167.61	97.29	159.03	169.27	132.41	86.61	89.29
LDL	131.48	175.38	222.53	166.8	96.47	158.37	168.62	131.78	85.79	88.42
SBP	132.16	176.95	225.46	168.44	97.02	159.5	169.69	132.38	86.35	88.96
SCZ	118.91	155.77	192.98	148.46	86.3	142.8	151.31	119.01	73.88	78.31
TC	131.48	175.38	222.54	166.8	96.47	158.37	168.63	131.78	85.79	88.42
TG	131.48	175.38	222.54	166.8	96.47	158.37	168.63	131.78	85.79	88.42
UC	119.52	157.12	195.97	149.84	86.68	143.87	152.63	119.66	74.69	78.77
WHR	132.27	177.1	225.58	168.51	97.2	159.61	169.8	132.48	86.47	89.15
