# Supplementary material for: All SNPs Are Not Created Equal: Genome-Wide Association Studies Reveal a Consistent Pattern of Enrichment among Functionally Annotated SNPs
Source: PLoS Genet. 2013 Apr 25;9(4):e1003449. doi: 10.1371/journal.pgen.1003449 (PMC3636284; doi:10.1371/journal.pgen.1003449)
Supplement: Table S8 — Per category average per SNP number of tagged SNPs. The average total number of SNP tagged (r2>0.2) by a tag SNP per genic annotation category for each phenotype is shown. Note the consistent pattern across phenotypes, with variation between categories, and highest number in 5′UTR. The distribution of block sizes does match the ordering of enrichment by category. BD, Bipolar Disorder; BMI, Body Mass Index; CD, Crohn's disease; CPD, Cigarettes per Day; DBP, Diastolic blood pressure; HDL, High density lipoprotein; LDL, Low density lipoprotein; SBP, systolic blood pressure; SCZ, Schizophrenia; TC, total Cholesterol; TG, triglycerides; UC, Ulcerative Colitis; WHR, Waist-hip-ratio. (XLSX) [file pgen.1003449.s027.xlsx]

## Sheet: Sheet1
	10kup	1kup	5UTR	Exon	Intron	3UTR	1kdown	10kdown	Intergenic	Total
BD	249.03	321.91	392.94	306.58	184.77	291.67	310.3	250.08	165.49	169.47
BMI	248.49	321.13	391.29	305.61	184.57	290.8	309.35	249.32	165.62	169.51
CD	235.71	299.93	359.48	285.23	177.64	273.96	289.23	235.69	155.61	162.99
CPD	248.57	321.08	391.12	305.37	184.71	290.8	309.3	249.4	165.69	169.63
DBP	248.32	321.81	393.34	306.74	184.05	291.38	309.83	249.14	165.2	168.94
HDL	247.53	319.95	389.97	304.7	183.31	290.14	308.81	248.53	164.29	168.13
Height	248.52	321.17	391.28	305.61	184.65	290.83	309.37	249.35	165.72	169.61
LDL	247.53	319.95	389.97	304.7	183.31	290.13	308.81	248.53	164.29	168.13
SBP	248.32	321.81	393.34	306.74	184.05	291.38	309.83	249.14	165.2	168.94
SCZ	229.88	293.15	351.59	279.01	168.45	268.73	284.53	230.31	146.22	153.22
TC	247.53	319.95	389.97	304.7	183.31	290.14	308.81	248.53	164.29	168.13
TG	247.53	319.95	389.97	304.7	183.31	290.14	308.81	248.53	164.29	168.13
UC	230.67	294.93	355.65	280.99	168.97	270.19	286.38	231.22	147.55	153.91
WHR	248.59	322.19	393.67	306.97	184.44	291.66	310.12	249.39	165.46	169.33
