# Supplementary material for: All SNPs Are Not Created Equal: Genome-Wide Association Studies Reveal a Consistent Pattern of Enrichment among Functionally Annotated SNPs
Source: PLoS Genet. 2013 Apr 25;9(4):e1003449. doi: 10.1371/journal.pgen.1003449 (PMC3636284; doi:10.1371/journal.pgen.1003449)
Supplement: Table S9 — Per category average MAF. The average minor allele frequency of GWAS tag SNPs in each genic annotation category for every phenotype is not consistent with this effect driving our enrichment patterns. Note the similarities across phenotypes and annotation categories. BD, Bipolar Disorder; BMI, Body Mass Index; CD, Crohn's disease; CPD, Cigarettes per Day; DBP, Diastolic blood pressure; HDL, High density lipoprotein; LDL, Low density lipoprotein; SBP, systolic blood pressure; SCZ, Schizophrenia; TC, total Cholesterol; TG, triglycerides; UC, Ulcerative Colitis; WHR, Waist-hip-ratio. (XLSX) [file pgen.1003449.s028.xlsx]

## Sheet: Sheet1
	10kup	1kup	5UTR	Exon	Intron	3UTR	1kdown	10kdown	Intergenic	Total
BD	0.2396	0.2489	0.2473	0.2443	0.2327	0.2452	0.2484	0.2409	0.2412	0.2341
BMI	0.2374	0.2467	0.2444	0.2418	0.2303	0.2428	0.2462	0.2386	0.2391	0.2318
CD	0.2516	0.2593	0.2548	0.2545	0.2492	0.2565	0.2588	0.2531	0.2589	0.2514
CPD	0.2375	0.2467	0.2444	0.2417	0.2307	0.2428	0.2462	0.2387	0.2396	0.2322
DBP	0.2363	0.2452	0.2429	0.2402	0.2291	0.2413	0.2447	0.2374	0.2386	0.2309
HDL	0.2375	0.2466	0.2445	0.2416	0.2299	0.2428	0.2463	0.2386	0.2388	0.2314
Height	0.2375	0.2467	0.2444	0.2418	0.2304	0.2428	0.2462	0.2386	0.2392	0.2319
LDL	0.2375	0.2466	0.2445	0.2416	0.2299	0.2428	0.2463	0.2386	0.2388	0.2314
SBP	0.2363	0.2452	0.2429	0.2402	0.2291	0.2413	0.2447	0.2374	0.2386	0.2309
SCZ	0.2442	0.2519	0.2481	0.246	0.238	0.2488	0.2517	0.2454	0.2483	0.2399
TC	0.2375	0.2466	0.2445	0.2416	0.2299	0.2428	0.2463	0.2386	0.2388	0.2314
TG	0.2375	0.2466	0.2445	0.2416	0.2299	0.2428	0.2463	0.2386	0.2388	0.2314
UC	0.2433	0.2512	0.2475	0.2453	0.237	0.2481	0.2511	0.2445	0.2472	0.2388
WHR	0.2365	0.2455	0.2432	0.2406	0.2294	0.2415	0.245	0.2376	0.2388	0.2312
