# Supplementary material for: All SNPs Are Not Created Equal: Genome-Wide Association Studies Reveal a Consistent Pattern of Enrichment among Functionally Annotated SNPs
Source: PLoS Genet. 2013 Apr 25;9(4):e1003449. doi: 10.1371/journal.pgen.1003449 (PMC3636284; doi:10.1371/journal.pgen.1003449)
Supplement: Table S12 — FDR versus sFDR Discovery. Leveraging the enriched genic annotation categories to create strata among the SNPs we show that the stratified false discovery rate (sFDR) method improves the discovery of SNPs for a given FDR threshold, across all phenotypes. The numbers reported are after pruning SNPs for LD at a threshold of r2≤0.2. (XLSX) [file pgen.1003449.s031.xlsx]

## Sheet: Sheet1
	0.01		0.05		0.5
	FDR	sFDR	FDR	sFDR	FDR	sFDR
BD	4	8	6	73	28285	28466
BMI	64	93	152	275	7502	15715
CPD	4	4	5	7	38624	36338
CD	185	209	381	452	30194	28815
DBP	33	45	83	137	27848	29051
HDL	297	356	528	772	47404	42874
Height	968	1162	1993	2478	48126	45870
LDL	343	422	610	871	55569	51901
SBP	31	50	90	182	29177	29166
SCZ	8	25	33	90	11463	14259
TC	469	575	921	1249	62700	58554
TG	239	307	464	647	49355	44142
UC	260	273	453	590	44149	41042
WHR	32	51	86	151	41941	37816
